# Supplementary material for: Mimulus peregrinus (Phrymaceae): A new British allopolyploid species
Source: PhytoKeys. 2012 Jul 6;(14):1–14. doi: 10.3897/phytokeys.14.3305 (PMC3492922; doi:10.3897/phytokeys.14.3305)
Supplement: XML Treatment for Mimulus peregrinus [file phytokeys.14.3305-treatment1.xml]

<!DOCTYPE tp:taxon-treatment
  PUBLIC "-//TaxonX//DTD Taxonomic Treatment Publishing DTD v0 20100105//EN" "tax-treatment-NSO.dtd">
<tp:taxon-treatment xmlns:tp="http://www.plazi.org/taxpub"><tp:treatment-meta><mixed-citation publication-type="journal"><person-group><name><surname>Vallejo-Marín</surname><given-names>Mario</given-names></name></person-group><article-title>
                    <italic>Mimulus peregrinus</italic> (Phrymaceae): A new British allopolyploid species
                </article-title><source>PhytoKeys</source><day>6</day><month>7</month><year>2012</year><volume>2012</volume><issue>14</issue><fpage>1</fpage><lpage>14</lpage><pub-id pub-id-type="doi">10.3897/phytokeys.14.3305</pub-id></mixed-citation></tp:treatment-meta><tp:nomenclature><tp:taxon-name>
                        <tp:taxon-name-part taxon-name-part-type="genus">Mimulus</tp:taxon-name-part>
                        <tp:taxon-name-part taxon-name-part-type="species">peregrinus</tp:taxon-name-part>
                    <object-id xmlns:xlink="http://www.w3.org/1999/xlink" xlink:type="simple">urn:lsid:ipni.org:names:77120497-1</object-id>
								<object-id xmlns:xlink="http://www.w3.org/1999/xlink" xlink:type="simple">http://species-id.net/wiki/Mimulus_peregrinus</object-id>
								</tp:taxon-name><tp:taxon-authority>Vallejo-Marín</tp:taxon-authority><tp:taxon-status xmlns:xlink="http://www.w3.org/1999/xlink" xlink:type="simple">sp. nov.</tp:taxon-status><xref ref-type="fig" rid="F1">Figure 1</xref><tp:nomenclature-citation-list><tp:nomenclature-citation><tp:taxon-name>Mimulus</tp:taxon-name><comment> Section <italic><tp:taxon-name>Simiolus</tp:taxon-name></italic> Green (= <italic><tp:taxon-name>Erythranthe</tp:taxon-name></italic> Section <italic><tp:taxon-name>Simiola</tp:taxon-name></italic> (Green) Nesom &amp; Fraga)</comment></tp:nomenclature-citation></tp:nomenclature-citation-list></tp:nomenclature><tp:treatment-sec sec-type="Type"><title>Type.</title><p><bold>United Kingdom.</bold> Scotland: Grown from seed collected in South Lanarkshire near Leadhills, on the banks of Shortcleuch Water. Vice county 77, Ordinance Survey<!--PageBreak--><!--PageBreak--> grid reference: NS 9029 1578. WGS84 coordinates: <named-content xmlns:xlink="http://www.w3.org/1999/xlink" content-type="dwc:verbatimCoordinates" xlink:type="simple">55.4237°N, 3.7349°W</named-content>; altitude: 360 m. 27 Aug 2011. M.Vallejo-Marín 11-LED-seed; vouchered as M.Vallejo-Marín 11-LED-seed-2-14 (holotype: E; isotypes: BM, K).</p><p>Species nova <italic><tp:taxon-name>Mimulus × robertsii</tp:taxon-name></italic> Silverside similis. Herba perennis, pollen et semen fertile, corollae, flavae, lobo centrali cum macula parva rubro. Folia ovata ad oblonga, dentata, regulariter ad irregulariter triangulo-dentata. Calyx interne cum capillis simplicibus instructis.</p></tp:treatment-sec><tp:treatment-sec sec-type="Description"><title>Description.</title><p>Perennial herb 5-30 cm (–1 m) high, freely rooting at the nodes. Stem erect or prostrate, glabrous below and glandular pubescent above. Leaves variable, mostly ovate-oblong 3–14 <italic>×</italic> 1.5–4 cm, with regular to irregularly dentate margins; basal leaves oval to spatulate, with petioles up to three-quarters as long as the blades; upper leaves ovate with much shorter petioles or sessile. Inflorescence racemose, many-flowered; pedicels 2.5–5 cm long, normally equalling or slightly longer than the corolla, but shorter in later flowers. Calyx 1.5–2.5 cm long, with 5 triangular teeth, the upper tooth distinctly longer; pubescent outside covered with glandular hairs throughout, and with short, simple hairs in the base of the calyx extending along the ridges; calyx becoming inflated in fruit, with the lower two calyx-teeth curving upwards and enclosing the fruit. Corolla ovate in frontal view, 4–5 cm wide, 3–5 cm tall, and 4–5 cm long (deep); the lobes almost truncate, particularly the two lateral ones; yellow, with a single faint-red, vertically-elongated 2 × 5 mm spot located approximately half-way on the central lower lobe; throat hairy, spotted with red, more or less open; lobes subequal, the central lower lobe slightly longer (<xref ref-type="fig" rid="F2">Fig. 2</xref>). Style glabrous, ending in a bi-lobed, thigmotropic stigma. Fruit a broadly oblong capsule; seeds striate, very small (&lt;0.02 mg; ~0.1 mm<sup>2</sup>). Anthers yielding abundant quantities of viable pollen (percent of viable pollen: 86.39 ± 4.01%, range: 73.24 – 96.40%, N = 6 individuals); pollen diameter from 53.43 ± 1.22 μm (mean ± SE; N =5 individuals, 100 pollen grains per individual; Hoyer’s medium) to 48.78 ± 0.97μm (mean ± SE; N =6 individuals, 100 pollen grains per individual; 70% ethanol) depending on mounting medium. Sets abundant seed following artificial self-pollination. Germination rates of self-fertilized seed 80% ± 4.2% (N =6 families, 50 seeds per family). Stomata length 35.44 μm ± 0.99 (N = 7 individuals, 20 stomata per individual). Chromosome number 2n = 92 (J. Bailey).</p><fig id="F1" position="float" orientation="portrait"><label>Figure 1.</label><caption><p>Holotype of <italic><tp:taxon-name>Mimulus peregrinus</tp:taxon-name></italic> Vallejo-Marin [11-LED-seed-2-14; barcode E00570050].</p></caption><graphic xmlns:xlink="http://www.w3.org/1999/xlink" xlink:href="PhytoKeys-014-001-g001.jpg" position="float" orientation="portrait" xlink:type="simple"/></fig></tp:treatment-sec><tp:treatment-sec sec-type="Distribution"><title>Distribution.</title><p>Currently known only from the banks of Shortcleuch Waters, Leadhills, South Lanarkshire, Scotland, UK (v.c. 77).</p></tp:treatment-sec><tp:treatment-sec sec-type="Ecology"><title>Ecology.</title><p>Occurring on the banks of a stream on a substrate of sand and shingle. <italic><tp:taxon-name>Mimulus peregrinus</tp:taxon-name></italic> is found alongside <italic><tp:taxon-name>Mimulus × robertsii</tp:taxon-name></italic>, whichis locally common. Flowering of <italic><tp:taxon-name>Mimulus</tp:taxon-name></italic> in this region starts in early June. Seeds of <italic><tp:taxon-name>Mimulus peregrinus</tp:taxon-name></italic> were collected in August.</p></tp:treatment-sec><tp:treatment-sec sec-type="Etymology"><title>Etymology.</title><p>The name is taken from the Latin <italic>peregrinus</italic> – foreigner, traveller.</p></tp:treatment-sec><tp:treatment-sec sec-type="Preliminary conservation status"><title>Preliminary conservation status.</title><p>Currently known only from a single collection outside of a protected area, <italic><tp:taxon-name>Mimulus peregrinus</tp:taxon-name></italic> is provisionally assessed as Critically Endangered (CR D; population size estimated to number less than 50 mature individuals) (<xref ref-type="bibr" rid="B11">IUCN 2011</xref>).</p></tp:treatment-sec><tp:treatment-sec sec-type="Specimens examined"><title>Specimens examined.</title><p><bold>United Kingdom.</bold> Scotland: Grown from seed collected at South Lanarkshire near Leadhills, on the banks of Shortcleuch Water. <named-content xmlns:xlink="http://www.w3.org/1999/xlink" content-type="dwc:verbatimCoordinates" xlink:type="simple">55.4237°N, 3.7349°W</named-content>; altitude: 360m. 27 Aug 2011. M.Vallejo-Marín, seed voucher: 11-LED-seed. All <italic><tp:taxon-name>Mimulus peregrinus</tp:taxon-name></italic> specimens examined here were derived from open-pollinated seed collected at the type locality and grown in a controlled environment. Some of these first generation seed-grown individuals (11-LED-seed-1 to 11-LED-seed-7) were then used produce a second generation via self-fertilization (e.g. 11-LED-seed-2-14).</p></tp:treatment-sec><tp:treatment-sec><!--Section generated to contain objects referenced in tp:taxon-treatment.--><fig id="F2" position="float" orientation="portrait"><label>Figure 2.</label><caption><p>Flowers of <italic><tp:taxon-name>Mimulus peregrinus</tp:taxon-name></italic> and closely related taxa. <bold>A</bold> <italic><tp:taxon-name>Mimulus guttatus</tp:taxon-name></italic> <bold>B</bold> <italic><tp:taxon-name>Mimulus × smithii</tp:taxon-name></italic> (<italic><tp:taxon-name>Mimulus luteus luteus</tp:taxon-name></italic> × <italic><tp:taxon-name>Mimulus luteus variegatus</tp:taxon-name></italic>) <bold>C</bold> <italic><tp:taxon-name>Mimulus × robertsii</tp:taxon-name></italic> (<italic><tp:taxon-name>Mimulus guttatus</tp:taxon-name></italic> × <italic><tp:taxon-name>Mimulus luteus</tp:taxon-name></italic>), and <bold>D</bold> <italic><tp:taxon-name>Mimulus peregrinus</tp:taxon-name></italic>. Each taxon is represented by flowers from two individuals from a single locality to illustrate within-population variability: <italic><tp:taxon-name>Mimulus guttatus</tp:taxon-name></italic> = Dunblane, Perthshire; <italic><tp:taxon-name>Mimulus × smithii</tp:taxon-name></italic> = Coldstream, Scottish Borders; <italic><tp:taxon-name>Mimulus × robertsii</tp:taxon-name></italic> = Nenthall, Cumbria; <italic><tp:taxon-name>Mimulus peregrinus</tp:taxon-name></italic> = Leadhills, South Lanarkshire. Scale bar = 1cm.</p></caption><graphic xmlns:xlink="http://www.w3.org/1999/xlink" xlink:href="PhytoKeys-014-001-g002.jpg" position="float" orientation="portrait" xlink:type="simple"/></fig></tp:treatment-sec><ref-list><ref id="B11"><mixed-citation xmlns:xlink="http://www.w3.org/1999/xlink" xlink:type="simple"><person-group><name name-style="western"><surname>IUCN</surname></name></person-group> (<year>2011</year>)<source> Guidelines for Using the IUCN Red List Category and Criteria (version 9.0). IUCN Standards and Petitions Subcommittee. Gland, Switzerland.</source></mixed-citation></ref></ref-list></tp:taxon-treatment>
